# Supplementary material for: Human bone marrow- and adipose-mesenchymal stem cells secrete exosomes enriched in distinctive miRNA and tRNA species
Source: Stem Cell Res Ther. 2015 Jul 1;6(1):127. doi: 10.1186/s13287-015-0116-z (PMC4529699; doi:10.1186/s13287-015-0116-z)
Supplement: Additional file 2: Table S1. — Presents antisense complementarity of the most abundant tRNA species to the 3′ UTRs of annotated protein-coding transcripts. [file 13287_2015_116_MOESM2_ESM.xlsx]

## Sheet: Foglio1
Query:	Query sequence:	Hit length	Query subsequence	Genomic range	Genomic ranges of exons	Transcript hit locations	Transcript hit locations (relative in 3'UTRs)	e-value	bitscore	Gene ID(s)	Gene name(s)	Average PhyloP conservation value at hit	Normalized conservation value (to shortest overlapping 3'UTR)
tRNA; Arg; CCT	CTAATGGATAAGGCACTG	13	AATGGATAAGGCA	chr7:106546956-106546968/+	chr7:106546956-106546968/+	ENST00000359195.3:4743-4755; ENST00000496166.1:4576-4588	ENST00000359195.3:1124-1136; ENST00000496166.1:1124-1136	0.74	26.3	ENSG00000105851.6	PIK3CG	-0.118692	0.922521
		13	AATGGATAAGGCA	chr15:75949886-75949898/+	chr15:75949886-75949898/+	ENST00000308527.5:3252-3264	ENST00000308527.5:330-342	0.74	26.3	ENSG00000173548.8	SNX33	-0.301769	0.924355
tRNA; Asp; GTC	TCACGCGGGAGACCGGGGTTCGATTCCCCGACGGGGAGCCA	13	CGGGAGACCGGGG	chr17:48768794-48768806/+	chr17:48768794-48768806/+	ENST00000285238.8:4897-4909	ENST00000285238.8:233-245	0.74	26.3	ENSG00000108846.11	ABCC3	-0.292615	0.904708
		13	GGGGTTCGATTCC	chr2:26804174-26804186/-	chr2:26804174-26804186/-	ENST00000403670.3:479-491; ENST00000288861.4:657-669	ENST00000403670.3:45-57; ENST00000288861.4:45-57	0.74	26.3	ENSG00000157884.6	CIB4	-0.187538	0.957031
	TCCTCGTTAGTATAGTGGTGAGTATCCCCGCCTGT	14	TATAGTGGTGAGTA	chr9:27948272-27948285/-	chr9:27948272-27948285/-	ENST00000379992.1:2839-2852	ENST00000379992.1:564-577	0.19	28.2	ENSG00000174482.5	LINGO2	2.26807	0.974901
		21	GTTAGTATAGTGGTGAGTATC	chr1:52385397-52385417/-	chr1:52385397-52385417/-	ENST00000371655.3:1055-1075	ENST00000371655.3:182-202	0.74	26.3	ENSG00000169213.5	RAB3B	0.467048	1.04455
		13	AGTGGTGAGTATC	chr11:26689864-26689876/-	chr11:26689864-26689876/-	ENST00000396005.3:4940-4952	ENST00000396005.3:2773-2785	0.74	26.3	ENSG00000148942.10	SLC5A12	-0.542154	0.880764
		13	GTATAGTGGTGAG	chr6:44415765-44415777/+	chr6:44415765-44415777/+	ENST00000371477.3:4025-4037	ENST00000371477.3:1317-1329	0.74	26.3	ENSG00000096401.7	CDC5L	0.169077	0.990583
tRNA; Gln; CTG	GGTTCCATGGTGTAATGGTTAGCACTCTGGACTCTGAATCCAGCGATCCGAGTT	14	ACTCTGGACTCTGA	chrX:110544886-110544899/-	chrX:110544886-110544899/-	ENST00000488120.1:1359-1372; ENST00000356220.3:1214-1227; ENST00000338081.3:1514-1527; ENST00000371993.2:1230-1243; ENST00000356915.2:1177-1190	ENST00000488120.1:16-29; ENST00000356220.3:16-29; ENST00000338081.3:16-29; ENST00000371993.2:16-29; ENST00000356915.2:16-29	0.19	28.2	ENSG00000077279.12	DCX	1.28707	0.942734
		14	GACTCTGAATCCAG	chr11:61731832-61731845/+	chr11:61731832-61731845/+	ENST00000449131.2:3112-3125; ENST00000378042.3:2495-2508; ENST00000378043.4:2639-2652	ENST00000449131.2:1211-1224; ENST00000378042.3:238-251; ENST00000378043.4:238-251	0.19	28.2	ENSG00000167995.11	BEST1	-0.150714	0.958579
		14	CTCTGGACTCTGAA	chr5:145461010-145461023/+	chr5:145461010-145461023/+	ENST00000511217.1:5263-5276	ENST00000511217.1:3021-3034	0.19	28.2	ENSG00000156463.13	SH3RF2	0.197786	0.996538
		14	TTAGCACTCTGGAC	chr2:99238700-99238713/-	chr2:99238700-99238713/-	ENST00000393487.1:5238-5251	ENST00000393487.1:3316-3329	0.19	28.2	ENSG00000071073.6	MGAT4A	-0.193286	0.884202
		14	AGCACTCTGGACTC	chr12:31256895-31256908/+	chr12:31256895-31256908/+	ENST00000350437.4:2894-2907; ENST00000228264.6:2887-2900; ENST00000251758.5:3285-3298	ENST00000350437.4:125-138; ENST00000228264.6:125-138; ENST00000251758.5:2167-2180	0.19	28.2	ENSG00000013573.12	DDX11	-0.310214	1.00218
		17	AGCACTCTGGACTCTGA	chr2:86250504-86250520/-	chr2:86250504-86250520/-	ENST00000263857.6:9568-9584	ENST00000263857.6:4026-4042	0.74	26.3	ENSG00000068654.11	POLR1A	0.261765	1.08417
		17	GGACTCTGAATCCAGCG	chr7:150741163-150741179/+	chr7:150741163-150741179/+	ENST00000356058.4:2040-2056	ENST00000356058.4:582-598	0.74	26.3	ENSG00000197150.8	ABCB8	2.56471	1.03592
		13	CCATGGTGTAATG	chrX:19008801-19008813/-	chrX:19008801-19008813/-	ENST00000340581.3:2909-2921; ENST00000356606.4:3250-3262; ENST00000360279.4:3321-3333; ENST00000379869.3:3387-3399; ENST00000357544.3:3297-3309; ENST00000357991.3:3280-3292; ENST00000379876.1:3393-3405; ENST00000354791.3:3417-3429; ENST00000379878.3:3417-3429; ENST00000379873.2:3312-3324	ENST00000340581.3:169-181; ENST00000356606.4:169-181; ENST00000360279.4:169-181; ENST00000379869.3:169-181; ENST00000357544.3:169-181; ENST00000357991.3:169-181; ENST00000379876.1:169-181; ENST00000354791.3:169-181; ENST00000379878.3:169-181; ENST00000379873.2:169-181	0.74	26.3	ENSG00000173698.13	GPR64	0.164308	0.868375
		13	TTAGCACTCTGGA	chr11:33691925-33691937/+	chr11:33691925-33691937/+	ENST00000389726.3:7917-7929; ENST00000321505.4:7955-7967	ENST00000389726.3:2225-2237; ENST00000321505.4:2225-2237	0.74	26.3	ENSG00000110427.10	KIAA1549L	0.334385	0.96704
		13	CTGGACTCTGAAT	chr1:222843068-222843080/-	chr1:222843068-222843080/-	ENST00000541237.1:1407-1419; ENST00000355727.2:941-953; ENST00000340020.6:1283-1295	ENST00000541237.1:155-167; ENST00000355727.2:155-167; ENST00000340020.6:155-167	0.74	26.3	ENSG00000186063.8	AIDA	0.109769	0.874151
		13	GTTCCATGGTGTA	chr4:113363055-113363067/+	chr4:113363055-113363067/+	ENST00000458497.1:4703-4715	ENST00000458497.1:689-701	0.74	26.3	ENSG00000073331.13	ALPK1	0.0413846	0.998483
		13	TAATGGTTAGCAC	chrX:46740683-46740695/+	chrX:46740683-46740695/+	ENST00000218340.3:2693-2705	ENST00000218340.3:1479-1491	0.74	26.3	ENSG00000102218.5	RP2	0.679231	0.997305
		13	TTCCATGGTGTAA	chr10:38119611-38119623/-	chr10:38119611-38119623/-	ENST00000395867.3:3211-3223	ENST00000395867.3:920-932	0.74	26.3	ENSG00000198105.7	ZNF248	0.349308	1.01307
		13	ACTCTGAATCCAG	chr1:74699421-74699433/+	chr1:74699421-74699433/+	ENST00000524915.1:818-830	ENST00000524915.1:323-335	0.74	26.3	ENSG00000254685.1	FPGT	-0.110538	0.968153
		13	TTCCATGGTGTAA	chr12:66346827-66346839/+	chr12:66346827-66346839/+	ENST00000541363.1:2287-2299	ENST00000541363.1:1614-1626	0.74	26.3	ENSG00000149948.9	HMGA2	0.457923	1.02001
		13	ACTCTGAATCCAG	chr3:45126810-45126822/-	chr3:45126810-45126822/-	ENST00000296129.1:2954-2966	ENST00000296129.1:308-320	0.74	26.3	ENSG00000163814.3	CDCP1	0.246923	1.09048
		13	TGGACTCTGAATC	chr9:136896824-136896836/-	chr9:136896824-136896836/-	ENST00000303407.6:4243-4255	ENST00000303407.6:1876-1888	0.74	26.3	ENSG00000169925.11	BRD3	-0.560769	0.811813
		13	TGTAATGGTTAGC	chr11:110448470-110448482/-	chr11:110448470-110448482/-	ENST00000527598.1:5294-5306; ENST00000533353.1:5362-5374; ENST00000528829.1:5176-5188; ENST00000524756.1:5476-5488; ENST00000357139.3:5110-5122; ENST00000260283.4:5473-5485	ENST00000527598.1:1612-1624; ENST00000533353.1:1612-1624; ENST00000528829.1:1612-1624; ENST00000524756.1:1612-1624; ENST00000357139.3:1612-1624; ENST00000260283.4:1612-1624	0.74	26.3	ENSG00000137727.8	ARHGAP20	0.533538	0.978928
		13	TTCCATGGTGTAA	chr8:94742891-94742903/-	chr8:94742891-94742903/-	ENST00000517700.1:5590-5602; ENST00000399300.2:5950-5962	ENST00000517700.1:2730-2742; ENST00000399300.2:2730-2742	0.74	26.3	ENSG00000183808.7	RBM12B	0.314462	0.991256
		13	TTAGCACTCTGGA	chr10:23606775-23606787/-	chr10:23606775-23606787/-	ENST00000323327.4:1678-1690	ENST00000323327.4:1052-1064	0.74	26.3	ENSG00000179133.7	C10orf67	0.208462	1.02564
tRNA; Glu; CTC	AGTGGTTAGGATTCGGCGCTCTCACCGCCGCGGCCC	14	GTGGTTAGGATTCG	chr15:74362738-74362751/-	chr15:74362738-74362751/-	ENST00000290438.3:2623-2636	ENST00000290438.3:500-513	0.19	28.2	ENSG00000159289.6	GOLGA6A	0.509643	0.969853
tRNA; Glu; TTC	TCCCTGGTGGTCTAGTGGCTAGGATTCGGCGCTTT	24	TCCCTGGTGGTCTAGTGGCTAGGA	chr2:121979498-121979521/-	chr2:121979498-121979521/-	ENST00000263707.5:3934-3957	ENST00000263707.5:2396-2419	0.012	32.2	ENSG00000115112.7	TFCP2L1	0.145708	1.06729
		14	GGTGGTCTAGTGGC	chr9:140342543-140342556/-	chr9:140342543-140342556/-	ENST00000371473.3:3025-3038; ENST00000371474.3:3040-3053; ENST00000392812.4:3046-3059; ENST00000437259.1:3046-3059; ENST00000265663.7:3109-3122; ENST00000371475.3:3115-3128; ENST00000339554.3:2380-2393	ENST00000371473.3:1290-1303; ENST00000371474.3:1290-1303; ENST00000392812.4:1290-1303; ENST00000437259.1:1290-1303; ENST00000265663.7:1290-1303; ENST00000371475.3:1290-1303; ENST00000339554.3:1290-1303	0.19	28.2	ENSG00000165802.14	NELF	-0.302714	0.962267
		17	TGGTGGTCTAGTGGCTA	chr16:85122802-85122818/+	chr16:85122802-85122818/+	ENST00000566428.1:2738-2754; ENST00000258180.3:2327-2343	ENST00000566428.1:871-887; ENST00000258180.3:871-887	0.74	26.3	ENSG00000135709.8	KIAA0513	-0.367294	1.01299
		13	GTGGTCTAGTGGC	chr19:59025324-59025336/-	chr19:59025324-59025336/-	ENST00000600990.1:1756-1768; ENST00000594051.1:2102-2114; ENST00000354590.3:1913-1925	ENST00000600990.1:85-97; ENST00000594051.1:85-97; ENST00000354590.3:85-97	0.74	26.3	ENSG00000119574.8	ZBTB45	-0.446923	0.950416
		13	CTAGTGGCTAGGA	chr14:100143431-100143443/+	chr14:100143431-100143443/+	ENST00000330710.5:3915-3927	ENST00000330710.5:1468-1480	0.74	26.3	ENSG00000182218.5	HHIPL1	-1.10346	0.808126
		13	AGTGGCTAGGATT	chr14:102549084-102549096/-	chr14:102549084-102549096/-	ENST00000441629.2:1616-1628	ENST00000441629.2:251-263	0.74	26.3	ENSG00000080824.13	HSP90AA1	-0.248231	0.981738
		13	CTGGTGGTCTAGT	chr6:158932478-158932490/+	chr6:158932478-158932490/+	ENST00000367097.3:10741-10753	ENST00000367097.3:4752-4764	0.74	26.3	ENSG00000130338.8	TULP4	1.937	1.34515
		13	CTGGTGGTCTAGT	chr15:67485285-67485297/+	chr15:67485285-67485297/+	ENST00000327367.4:3999-4011	ENST00000327367.4:2411-2423	0.74	26.3	ENSG00000166949.10	SMAD3	0.259154	1.00146
		13	TCCCTGGTGGTCT	chr19:42375988-42376000/+	chr19:42375988-42376000/+	ENST00000598742.1:1353-1365	ENST00000598742.1:543-555	0.74	26.3	ENSG00000105372.2	RPS19	-0.474385	0.984445
		13	TGGTCTAGTGGCT	chr3:42959052-42959064/+	chr3:42959052-42959064/+	ENST00000541208.1:3856-3868; ENST00000440367.2:4018-4030	ENST00000541208.1:2206-2218; ENST00000440367.2:2206-2218	0.74	26.3	ENSG00000182983.10	ZNF662	0.140385	0.989958
		13	GTGGCTAGGATTC	chr2:242168683-242168695/+	chr2:242168683-242168695/+	ENST00000601871.1:1365-1377	ENST00000601871.1:880-892	0.74	26.3	ENSG00000268485.1	AC104841.2	2.80954	1.54221
tRNA; Gly; CCC	GCATTGGTGGTTCAGTGGTAGAATTCTCGCCTCCCACGCGGGAGACCCGGGTT	14	TTCAGTGGTAGAAT	chr6:52992212-52992225/-	chr6:52992212-52992225/-	ENST00000259803.7:2302-2315	ENST00000259803.7:779-792	0.19	28.2	ENSG00000137270.10	GCM1	0.126571	1.03169
		17	GGTTCAGTGGTAGAATT	chr12:40150650-40150666/-	chr12:40150650-40150666/-	ENST00000280871.4:5160-5176	ENST00000280871.4:3162-3178	0.74	26.3	ENSG00000151229.7	SLC2A13	0.507294	0.983189
		17	CTCCCACGCGGGAGACC	chr17:38173533-38173549/+	chr17:38173533-38173549/+	ENST00000577675.1:992-1008; ENST00000331769.2:1140-1156; ENST00000225474.2:976-992; ENST00000394149.3:1050-1066	ENST00000577675.1:321-337; ENST00000331769.2:321-337; ENST00000225474.2:321-337; ENST00000394149.3:321-337	0.74	26.3	ENSG00000108342.8	CSF3	1.31465	1.20502
		13	TCGCCTCCCACGC	chr8:143693136-143693148/-	chr8:143693136-143693148/-	ENST00000356613.2:3205-3217	ENST00000356613.2:813-825	0.74	26.3	ENSG00000198576.2	ARC	-0.0403846	0.986345
		13	CAGTGGTAGAATT	chr3:108096233-108096245/+	chr3:108096233-108096245/+	ENST00000489514.2:1507-1519; ENST00000467761.1:1480-1492; ENST00000357759.5:1767-1779; ENST00000467562.1:1335-1347	ENST00000489514.2:108-120; ENST00000467761.1:108-120; ENST00000357759.5:108-120; ENST00000467562.1:108-120	0.74	26.3	ENSG00000114455.9	HHLA2	-0.0746923	1.00421
		13	GGAGACCCGGGTT	chr2:37869957-37869969/-	chr2:37869957-37869969/-	ENST00000295324.3:4763-4775	ENST00000295324.3:2997-3009	0.74	26.3	ENSG00000163171.6	CDC42EP3	0.0115385	0.916884
		13	GGTTCAGTGGTAG	chr7:94298868-94298880/+	chr7:94298868-94298880/+	ENST00000482108.1:6479-6491	ENST00000482108.1:5022-5034	0.74	26.3	ENSG00000242265.1	PEG10	-0.125846	0.805569
		13	TTCTCGCCTCCCA	chr15:48936543-48936555/-	chr15:48936543-48936555/-	ENST00000560355.1:740-752	ENST00000560355.1:244-256	0.74	26.3	ENSG00000166147.9	FBN1	0.582538	1.0674
		13	GGGAGACCCGGGT	chr14:37145684-37145696/+	chr14:37145684-37145696/+	ENST00000361487.6:1278-1290; ENST00000402703.2:1779-1791	ENST00000361487.6:27-39; ENST00000402703.2:27-39	0.74	26.3	ENSG00000198807.8	PAX9	0.0259231	0.721924
		13	CAGTGGTAGAATT	chr19:14843682-14843694/-	chr19:14843682-14843694/-	ENST00000353005.1:5856-5868; ENST00000353876.1:6003-6015; ENST00000346057.1:6135-6147; ENST00000392967.2:6249-6261; ENST00000315576.2:5793-5805	ENST00000353005.1:3354-3366; ENST00000353876.1:3354-3366; ENST00000346057.1:3354-3366; ENST00000392967.2:3354-3366; ENST00000315576.2:3354-3366	0.74	26.3	ENSG00000127507.12	EMR2	-0.165923	0.95363
		13	GGAGACCCGGGTT	chr16:30615478-30615490/-	chr16:30615478-30615490/-	ENST00000287461.3:1936-1948	ENST00000287461.3:95-107	0.74	26.3	ENSG00000156853.7	ZNF689	0.126462	0.987217
		13	TCTCGCCTCCCAC	chr8:12424099-12424111/+	chr8:12424099-12424111/+	ENST00000357132.3:2177-2189	ENST00000357132.3:449-461	0.74	26.3	ENSG00000205873.2	AC130352.1	-0.0660769	1.0014
tRNA; Gly; GCC	GCATGGGTGGTTCAGTGGGAGAATTCTCGCCT	18	GGTGGTTCAGTGGGAGAA	chr1:6683219-6683236/+	chr1:6683219-6683236/+	ENST00000377648.4:2807-2824	ENST00000377648.4:1522-1539	0.19	28.2	ENSG00000116273.5	PHF13	0.0418889	0.913507
		14	GGTTCAGTGGGAGA	chr18:60997802-60997815/-	chr18:60997802-60997815/-	ENST00000406396.2:2591-2604	ENST00000406396.2:1200-1213	0.19	28.2	ENSG00000119537.10	KDSR	-0.243214	0.9037
		14	CAGTGGGAGAATTC	chr20:30781086-30781099/-	chr20:30781086-30781099/-	ENST00000246229.4:4912-4925	ENST00000246229.4:3156-3169	0.19	28.2	ENSG00000126003.6	PLAGL2	0.633929	0.880936
		13	GTGGTTCAGTGGG	chr15:69352416-69352428/+	chr15:69352416-69352428/+	ENST00000260364.5:5925-5937	ENST00000260364.5:3380-3392	0.74	26.3	ENSG00000255346.5	NOX5	-0.231462	0.98197
		13	CAGTGGGAGAATT	chr3:37028175-37028187/-	chr3:37028175-37028187/-	ENST00000322716.5:6609-6621	ENST00000322716.5:4558-4570	0.74	26.3	ENSG00000178567.5	EPM2AIP1	0.372539	0.995853
		13	TGGGTGGTTCAGT	chr16:27472168-27472180/-	chr16:27472168-27472180/-	ENST00000356183.4:6837-6849; ENST00000561623.1:6769-6781	ENST00000356183.4:491-503; ENST00000561623.1:491-503	0.74	26.3	ENSG00000077235.13	GTF3C1	-0.475538	1.0951
		13	TTCAGTGGGAGAA	chr6:46965584-46965596/-	chr6:46965584-46965596/-	ENST00000371253.2:5312-5324	ENST00000371253.2:2363-2375	0.74	26.3	ENSG00000153292.11	GPR110	0.293	1.05323
		13	CATGGGTGGTTCA	chr12:6979956-6979968/+	chr12:6979956-6979968/+	ENST00000535434.1:1440-1452; ENST00000396705.4:1197-1209; ENST00000229270.4:1607-1619	ENST00000535434.1:409-421; ENST00000396705.4:409-421; ENST00000229270.4:409-421	0.74	26.3	ENSG00000111669.9	TPI1	0.240692	0.971267
		13	TCAGTGGGAGAAT	chr11:111609820-111609832/-	chr11:111609820-111609832/-	ENST00000527614.1:4360-4372	ENST00000527614.1:2488-2500	0.74	26.3	ENSG00000137713.11	PPP2R1B	-0.301615	0.874951
		13	CAGTGGGAGAATT	chr11:25102191-25102203/+	chr11:25102191-25102203/+	ENST00000533227.1:3057-3069; ENST00000336930.6:3094-3106	ENST00000533227.1:1987-1999; ENST00000336930.6:1987-1999	0.74	26.3	ENSG00000187398.7	LUZP2	0.124615	0.998102
		13	TGGGAGAATTCTC	chr7:38765493-38765505/-	chr7:38765493-38765505/-	ENST00000395969.2:2831-2843; ENST00000310301.4:2961-2973	ENST00000395969.2:341-353; ENST00000310301.4:341-353	0.74	26.3	ENSG00000006715.11	VPS41	-0.242923	0.977011
		13	TGGGTGGTTCAGT	chr6:7284388-7284400/-	chr6:7284388-7284400/-	ENST00000244763.4:6645-6657	ENST00000244763.4:5697-5709	0.74	26.3	ENSG00000124783.8	SSR1	0.187462	1.02469
		13	TGGTTCAGTGGGA	chr6:45515733-45515745/+	chr6:45515733-45515745/+	ENST00000359524.5:2307-2319; ENST00000371432.3:2549-2561; ENST00000371438.1:2615-2627	ENST00000359524.5:691-703; ENST00000371432.3:691-703; ENST00000371438.1:691-703	0.74	26.3	ENSG00000124813.16	RUNX2	1.35846	0.955902
		13	GTGGGAGAATTCT	chr16:87437727-87437739/+	chr16:87437727-87437739/+	ENST00000534986.1:1976-1988; ENST00000268607.5:2030-2042	ENST00000534986.1:1024-1036; ENST00000268607.5:1024-1036	0.74	26.3	ENSG00000140941.8	MAP1LC3B	-0.254462	0.889948
	GCATGGGTGGTTCAGTGGTAGAATTCTCGCCG	14	TTCAGTGGTAGAAT	chr6:52992212-52992225/-	chr6:52992212-52992225/-	ENST00000259803.7:2302-2315	ENST00000259803.7:779-792	0.19	28.2	ENSG00000137270.10	GCM1	0.126571	1.03169
		17	GGTTCAGTGGTAGAATT	chr12:40150650-40150666/-	chr12:40150650-40150666/-	ENST00000280871.4:5160-5176	ENST00000280871.4:3162-3178	0.74	26.3	ENSG00000151229.7	SLC2A13	0.507294	0.983189
		13	TGGGTGGTTCAGT	chr16:27472168-27472180/-	chr16:27472168-27472180/-	ENST00000356183.4:6837-6849; ENST00000561623.1:6769-6781	ENST00000356183.4:491-503; ENST00000561623.1:491-503	0.74	26.3	ENSG00000077235.13	GTF3C1	-0.475538	1.0951
		13	CAGTGGTAGAATT	chr3:108096233-108096245/+	chr3:108096233-108096245/+	ENST00000489514.2:1507-1519; ENST00000467761.1:1480-1492; ENST00000357759.5:1767-1779; ENST00000467562.1:1335-1347	ENST00000489514.2:108-120; ENST00000467761.1:108-120; ENST00000357759.5:108-120; ENST00000467562.1:108-120	0.74	26.3	ENSG00000114455.9	HHLA2	-0.0746923	1.00421
		13	CATGGGTGGTTCA	chr12:6979956-6979968/+	chr12:6979956-6979968/+	ENST00000535434.1:1440-1452; ENST00000396705.4:1197-1209; ENST00000229270.4:1607-1619	ENST00000535434.1:409-421; ENST00000396705.4:409-421; ENST00000229270.4:409-421	0.74	26.3	ENSG00000111669.9	TPI1	0.240692	0.971267
		13	GGTTCAGTGGTAG	chr7:94298868-94298880/+	chr7:94298868-94298880/+	ENST00000482108.1:6479-6491	ENST00000482108.1:5022-5034	0.74	26.3	ENSG00000242265.1	PEG10	-0.125846	0.805569
		13	CAGTGGTAGAATT	chr19:14843682-14843694/-	chr19:14843682-14843694/-	ENST00000353005.1:5856-5868; ENST00000353876.1:6003-6015; ENST00000346057.1:6135-6147; ENST00000392967.2:6249-6261; ENST00000315576.2:5793-5805	ENST00000353005.1:3354-3366; ENST00000353876.1:3354-3366; ENST00000346057.1:3354-3366; ENST00000392967.2:3354-3366; ENST00000315576.2:3354-3366	0.74	26.3	ENSG00000127507.12	EMR2	-0.165923	0.95363
		13	TGGGTGGTTCAGT	chr6:7284388-7284400/-	chr6:7284388-7284400/-	ENST00000244763.4:6645-6657	ENST00000244763.4:5697-5709	0.74	26.3	ENSG00000124783.8	SSR1	0.187462	1.02469
		11	ATGGGTGGTTC	chr7:108203645-108203655/-	chr7:108203645-108203655/-	ENST00000415914.2:2322-2332	ENST00000415914.2:980-990	0.7	22.3	ENSG00000177683.8	THAP5	0.155091	0.978782
		11	CAGTGGTAGAA	chr7:108204303-108204313/-	chr7:108204303-108204313/-	ENST00000415914.2:1664-1674	ENST00000415914.2:322-332	0.7	22.3	ENSG00000177683.8	THAP5	0.392636	1.02873
	GCATGGGTGGTTCAGTGGTAGAATTCTCGCCTG	14	TTCAGTGGTAGAAT	chr6:52992212-52992225/-	chr6:52992212-52992225/-	ENST00000259803.7:2302-2315	ENST00000259803.7:779-792	0.19	28.2	ENSG00000137270.10	GCM1	0.126571	1.03169
		17	GGTTCAGTGGTAGAATT	chr12:40150650-40150666/-	chr12:40150650-40150666/-	ENST00000280871.4:5160-5176	ENST00000280871.4:3162-3178	0.74	26.3	ENSG00000151229.7	SLC2A13	0.507294	0.983189
		13	TGGGTGGTTCAGT	chr16:27472168-27472180/-	chr16:27472168-27472180/-	ENST00000356183.4:6837-6849; ENST00000561623.1:6769-6781	ENST00000356183.4:491-503; ENST00000561623.1:491-503	0.74	26.3	ENSG00000077235.13	GTF3C1	-0.475538	1.0951
		13	CAGTGGTAGAATT	chr3:108096233-108096245/+	chr3:108096233-108096245/+	ENST00000489514.2:1507-1519; ENST00000467761.1:1480-1492; ENST00000357759.5:1767-1779; ENST00000467562.1:1335-1347	ENST00000489514.2:108-120; ENST00000467761.1:108-120; ENST00000357759.5:108-120; ENST00000467562.1:108-120	0.74	26.3	ENSG00000114455.9	HHLA2	-0.0746923	1.00421
		13	CATGGGTGGTTCA	chr12:6979956-6979968/+	chr12:6979956-6979968/+	ENST00000535434.1:1440-1452; ENST00000396705.4:1197-1209; ENST00000229270.4:1607-1619	ENST00000535434.1:409-421; ENST00000396705.4:409-421; ENST00000229270.4:409-421	0.74	26.3	ENSG00000111669.9	TPI1	0.240692	0.971267
		13	GGTTCAGTGGTAG	chr7:94298868-94298880/+	chr7:94298868-94298880/+	ENST00000482108.1:6479-6491	ENST00000482108.1:5022-5034	0.74	26.3	ENSG00000242265.1	PEG10	-0.125846	0.805569
		13	CAGTGGTAGAATT	chr19:14843682-14843694/-	chr19:14843682-14843694/-	ENST00000353005.1:5856-5868; ENST00000353876.1:6003-6015; ENST00000346057.1:6135-6147; ENST00000392967.2:6249-6261; ENST00000315576.2:5793-5805	ENST00000353005.1:3354-3366; ENST00000353876.1:3354-3366; ENST00000346057.1:3354-3366; ENST00000392967.2:3354-3366; ENST00000315576.2:3354-3366	0.74	26.3	ENSG00000127507.12	EMR2	-0.165923	0.95363
		13	TGGGTGGTTCAGT	chr6:7284388-7284400/-	chr6:7284388-7284400/-	ENST00000244763.4:6645-6657	ENST00000244763.4:5697-5709	0.74	26.3	ENSG00000124783.8	SSR1	0.187462	1.02469
		11	ATGGGTGGTTC	chr7:108203645-108203655/-	chr7:108203645-108203655/-	ENST00000415914.2:2322-2332	ENST00000415914.2:980-990	0.73	22.3	ENSG00000177683.8	THAP5	0.155091	0.978782
		11	CAGTGGTAGAA	chr7:108204303-108204313/-	chr7:108204303-108204313/-	ENST00000415914.2:1664-1674	ENST00000415914.2:322-332	0.73	22.3	ENSG00000177683.8	THAP5	0.392636	1.02873
	GCATTGGTGGTTCAGTGGTAGAATTCTCGCCTGCCACGCGGGAGGCCCGGGT	20	GTAGAATTCTCGCCTGCCAC	chr2:5835868-5835887/+	chr2:5835868-5835887/+	ENST00000322002.3:3070-3089	ENST00000322002.3:1689-1708	0.012	32.2	ENSG00000176887.5	SOX11	0.1798	0.75179
		14	TTCAGTGGTAGAAT	chr6:52992212-52992225/-	chr6:52992212-52992225/-	ENST00000259803.7:2302-2315	ENST00000259803.7:779-792	0.19	28.2	ENSG00000137270.10	GCM1	0.126571	1.03169
		17	GGTTCAGTGGTAGAATT	chr12:40150650-40150666/-	chr12:40150650-40150666/-	ENST00000280871.4:5160-5176	ENST00000280871.4:3162-3178	0.74	26.3	ENSG00000151229.7	SLC2A13	0.507294	0.983189
		17	GCCACGCGGGAGGCCCG	chr16:30036063-30036079/-	chr16:30036063-30036079/-	ENST00000564806.1:1404-1420; ENST00000380495.4:1982-1998; ENST00000279389.4:1150-1166	ENST00000564806.1:845-861; ENST00000380495.4:425-441; ENST00000279389.4:425-441	0.74	26.3	ENSG00000149926.9	FAM57B	-0.157765	0.84918
		13	CAGTGGTAGAATT	chr3:108096233-108096245/+	chr3:108096233-108096245/+	ENST00000489514.2:1507-1519; ENST00000467761.1:1480-1492; ENST00000357759.5:1767-1779; ENST00000467562.1:1335-1347	ENST00000489514.2:108-120; ENST00000467761.1:108-120; ENST00000357759.5:108-120; ENST00000467562.1:108-120	0.74	26.3	ENSG00000114455.9	HHLA2	-0.0746923	1.00421
		13	GCCACGCGGGAGG	chr1:1017710-1017722/-	chr1:1017710-1017722/-	ENST00000379320.1:2217-2229; ENST00000421241.2:1322-1334; ENST00000294576.5:2018-2030; ENST00000448924.1:2126-2138; ENST00000379339.1:1905-1917	ENST00000379320.1:551-563; ENST00000421241.2:551-563; ENST00000294576.5:551-563; ENST00000448924.1:551-563; ENST00000379339.1:551-563	0.74	26.3	ENSG00000131591.13	C1orf159	-0.662769	0.983928
		13	GGGAGGCCCGGGT	chr11:66034861-66034873/+	chr11:66034861-66034873/+	ENST00000394065.2:3286-3298; ENST00000394066.2:2122-2134; ENST00000421552.1:2252-2264; ENST00000316924.5:2520-2532; ENST00000394067.2:2483-2495; ENST00000417856.1:2546-2558	ENST00000394065.2:702-714; ENST00000394066.2:434-446; ENST00000421552.1:434-446; ENST00000316924.5:434-446; ENST00000394067.2:434-446; ENST00000417856.1:434-446	0.74	26.3	ENSG00000174996.7	KLC2	-0.223692	0.834587
		13	GGTTCAGTGGTAG	chr7:94298868-94298880/+	chr7:94298868-94298880/+	ENST00000482108.1:6479-6491	ENST00000482108.1:5022-5034	0.74	26.3	ENSG00000242265.1	PEG10	-0.125846	0.805569
		13	GCGGGAGGCCCGG	chr17:18010564-18010576/+	chr17:18010564-18010576/+	ENST00000583355.1:541-553; ENST00000395726.4:1188-1200; ENST00000225729.3:1243-1255	ENST00000583355.1:38-50; ENST00000395726.4:57-69; ENST00000225729.3:10-22	0.74	26.3	ENSG00000108591.5	DRG2	-0.467769	0.816647
		13	TTCTCGCCTGCCA	chr3:51436159-51436171/-	chr3:51436159-51436171/-	ENST00000335891.5:3216-3228	ENST00000335891.5:29-41	0.74	26.3	ENSG00000145041.11	VPRBP	1.51415	0.91346
		13	GGGAGGCCCGGGT	chr1:33611142-33611154/-	chr1:33611142-33611154/-	ENST00000291416.5:3286-3298	ENST00000291416.5:1624-1636	0.74	26.3	ENSG00000116525.9	TRIM62	-0.0980769	0.921069
		13	CAGTGGTAGAATT	chr19:14843682-14843694/-	chr19:14843682-14843694/-	ENST00000353005.1:5856-5868; ENST00000353876.1:6003-6015; ENST00000346057.1:6135-6147; ENST00000392967.2:6249-6261; ENST00000315576.2:5793-5805	ENST00000353005.1:3354-3366; ENST00000353876.1:3354-3366; ENST00000346057.1:3354-3366; ENST00000392967.2:3354-3366; ENST00000315576.2:3354-3366	0.74	26.3	ENSG00000127507.12	EMR2	-0.165923	0.95363
		13	ATTCTCGCCTGCC	chr10:47756650-47756662/+	chr10:47756650-47756662/+	ENST00000449464.2:567-579	ENST00000449464.2:58-70	0.74	26.3	ENSG00000186807.9	ANXA8L2	2.92577	1.2234
tRNA; His; GTG	GGCCGTGATCGTATAGTGGTTAGTACTCTGCGTT	13	TATAGTGGTTAGT	chr8:67544953-67544965/-	chr8:67544953-67544965/-	ENST00000310421.4:5699-5711	ENST00000310421.4:1771-1783	0.74	26.3	ENSG00000175073.7	VCPIP1	1.57331	1.07918
	TGCCGTGATCGTATAGTGGTTAGTACTCTGCGTT	13	TATAGTGGTTAGT	chr8:67544953-67544965/-	chr8:67544953-67544965/-	ENST00000310421.4:5699-5711	ENST00000310421.4:1771-1783	0.74	26.3	ENSG00000175073.7	VCPIP1	1.57331	1.07918
tRNA; Lys; CTT	GCCCGGCTAGCTCAGTCGGTAGAGCATGAGACTC	18	CGGTAGAGCATGAGACTC	chr3:149458725-149458742/-	chr3:149458725-149458742/-	ENST00000473414.1:1221-1238; ENST00000473414.1:1221-1238	ENST00000473414.1:566-583; ENST00000473414.1:566-583	0.0008	36.2	ENSG00000114744.4	COMMD2	0.041	0.964462
		15	GCCCGGCTAGCTCAG	chr13:46356964-46356978/-	chr13:46356964-46356978/-	ENST00000400405.2:1457-1471	ENST00000400405.2:540-554	0.047	30.2	ENSG00000215475.2	SIAH3	-0.400533	0.913884
		14	GGTAGAGCATGAGA	chr2:135713815-135713828/+	chr2:135713815-135713828/+	ENST00000264157.5:3820-3833; ENST00000295238.6:3719-3732	ENST00000264157.5:1597-1610; ENST00000295238.6:1697-1710	0.19	28.2	ENSG00000082258.8	CCNT2	0.853786	0.743492
		13	AGAGCATGAGACT	chr3:58552573-58552585/-	chr3:58552573-58552585/-	ENST00000464064.1:762-774	ENST00000464064.1:269-281	0.74	26.3	ENSG00000168309.12	FAM107A	-0.661769	0.865271
		13	CGGTAGAGCATGA	chr2:85548620-85548632/-	chr2:85548620-85548632/-	ENST00000398263.2:2656-2668; ENST00000282120.2:2362-2374; ENST00000377386.3:3004-3016	ENST00000398263.2:1227-1239; ENST00000282120.2:1227-1239; ENST00000377386.3:1227-1239	0.74	26.3	ENSG00000152291.9	TGOLN2	-0.693923	0.828478
tRNA; Val; CAC	GCTTCTGTAGTGTAGTGGTTATCACGTTCGCCT	14	AGTGTAGTGGTTAT	chr3:196663581-196663594/-	chr3:196663581-196663594/-	ENST00000427641.2:657-670; ENST00000321256.5:853-866; ENST00000447325.1:899-912	ENST00000427641.2:288-301; ENST00000321256.5:288-301; ENST00000447325.1:288-301	0.19	28.2	ENSG00000114503.6	NCBP2	0.061	0.962439
		14	TAGTGTAGTGGTTA	chr16:23534404-23534417/-	chr16:23534404-23534417/-	ENST00000341597.6:2396-2409; ENST00000563459.1:2761-2774; ENST00000449606.1:2879-2892	ENST00000341597.6:803-816; ENST00000563459.1:1182-1195; ENST00000449606.1:1275-1288	0.19	28.2	ENSG00000103356.10	EARS2	-0.0892143	1.03054
		13	TAGTGGTTATCAC	chr9:5468705-5468717/+	chr9:5468705-5468717/+	ENST00000381577.3:1802-1814; ENST00000381573.4:1482-1494	ENST00000381577.3:843-855; ENST00000381573.4:843-855	0.74	26.3	ENSG00000120217.9	CD274	0.166	1.01163
		13	TTCTGTAGTGTAG	chr1:112315636-112315648/-	chr1:112315636-112315648/-	ENST00000369697.1:5032-5044	ENST00000369697.1:3051-3063	0.74	26.3	ENSG00000171385.5	KCND3	-0.0354615	0.861182
		13	CTGTAGTGTAGTG	chr20:47730368-47730380/-	chr20:47730368-47730380/-	ENST00000371792.1:2810-2822; ENST00000371802.1:2834-2846; ENST00000340954.7:3014-3026; ENST00000347458.5:2816-2828; ENST00000360426.4:2891-2903; ENST00000371856.2:3180-3192; ENST00000371828.3:3032-3044	ENST00000371792.1:1035-1047; ENST00000371802.1:1035-1047; ENST00000340954.7:1035-1047; ENST00000347458.5:1035-1047; ENST00000360426.4:1035-1047; ENST00000371856.2:1035-1047; ENST00000371828.3:1035-1047	0.74	26.3	ENSG00000124214.15	STAU1	2.39746	1.09932
		13	TGTAGTGTAGTGG	chr12:44187789-44187801/-	chr12:44187789-44187801/-	ENST00000325127.4:2770-2782; ENST00000395510.2:2770-2782; ENST00000552521.1:2737-2749	ENST00000325127.4:1587-1599; ENST00000395510.2:1587-1599; ENST00000552521.1:1587-1599	0.74	26.3	ENSG00000151239.9	TWF1	1.73631	1.1469
	GTTTCCGTAGTGTAGCGGTTATCACATTCGCCT	13	TCCGTAGTGTAGC	chr3:49724158-49724170/-	chr3:49724158-49724170/-	ENST00000545762.1:661-673	ENST00000545762.1:142-154	0.74	26.3	ENSG00000173531.10	MST1	4.38638	1.11909
		13	GGTTATCACATTC	chr1:202860364-202860376/-	chr1:202860364-202860376/-	ENST00000367259.1:2125-2137; ENST00000367261.3:3211-3223	ENST00000367259.1:1389-1401; ENST00000367261.3:1285-1297	0.74	26.3	ENSG00000117153.11	KLHL12	0.220231	0.948542
	GTTTCCGTAGTGTAGTGGTTATCACGTTCGCCTC	14	AGTGTAGTGGTTAT	chr3:196663581-196663594/-	chr3:196663581-196663594/-	ENST00000427641.2:657-670; ENST00000321256.5:853-866; ENST00000447325.1:899-912	ENST00000427641.2:288-301; ENST00000321256.5:288-301; ENST00000447325.1:288-301	0.19	28.2	ENSG00000114503.6	NCBP2	0.061	0.962439
		14	TAGTGTAGTGGTTA	chr16:23534404-23534417/-	chr16:23534404-23534417/-	ENST00000341597.6:2396-2409; ENST00000563459.1:2761-2774; ENST00000449606.1:2879-2892	ENST00000341597.6:803-816; ENST00000563459.1:1182-1195; ENST00000449606.1:1275-1288	0.19	28.2	ENSG00000103356.10	EARS2	-0.0892143	1.03054
		13	TAGTGGTTATCAC	chr9:5468705-5468717/+	chr9:5468705-5468717/+	ENST00000381577.3:1802-1814; ENST00000381573.4:1482-1494	ENST00000381577.3:843-855; ENST00000381573.4:843-855	0.74	26.3	ENSG00000120217.9	CD274	0.166	1.01163
